# Supplementary material for: Cheminformatic Profiling and Hit Prioritization of Natural Products with Activities against Methicillin-Resistant Staphylococcus aureus (MRSA)
Source: Molecules. 2021 Jun 16;26(12):3674. doi: 10.3390/molecules26123674 (PMC8246317; doi:10.3390/molecules26123674)
Supplement: Supplementary file 1 [file molecules-26-03674-s001.zip]

Archive with 1 entries (1 files):
- molecules-1164853-supplementary.pdf
